# Supplementary material for: Constructing a profound experience model of Chinese Intangible Cultural Heritage Tourism based on grounded theory
Source: PLoS One. 2026 Jun 11;21(6):e0351084. doi: 10.1371/journal.pone.0351084 (PMC13258011; doi:10.1371/journal.pone.0351084)
Supplement: S1 File — (ZIP) [file pone.0351084.s001.zip]

Archive with 6 entries (5 files):
- NVivo12 Profound Experiences in Chinese ICH Tourism/
- __MACOSX/._NVivo12 Profound Experiences in Chinese ICH Tourism
- NVivo12 Profound Experiences in Chinese ICH Tourism/.DS_Store
- __MACOSX/NVivo12 Profound Experiences in Chinese ICH Tourism/._.DS_Store
- NVivo12 Profound Experiences in Chinese ICH Tourism/NVivo12 Profound Experiences in Chinese ICH Tourism
- __MACOSX/NVivo12 Profound Experiences in Chinese ICH Tourism/._NVivo12 Profound Experiences in Chinese ICH Tourism
